# Supplementary material for: A Monolithic Janus Hydrogel Pressure Sensor for Wearable Motion and Physiological Monitoring
Source: Adv Sci (Weinh). 2026 Jul 30:e76893. Online ahead of print. doi: 10.1002/advs.76893 (PMC13423481; doi:10.1002/advs.76893)
Supplement: Supplementary file 2 — Supporting File 2: advs76893‐sup‐0002‐FigureS1‐S13.zip. [file ADVS-9999-e76893-s002.zip]

Archive with 13 entries (13 files):
- Figure S1.tif
- Figure S10.tif
- Figure S11.tif
- Figure S12.tif
- Figure S13.tif
- Figure S2.tif
- Figure S3.tif
- Figure S4.tif
- Figure S5.tif
- Figure S6.tif
- Figure S7.tif
- Figure S8.tif
- Figure S9.tif
